# Supplementary material for: chi-miR-99b-3p Regulates the Proliferation of Goat Skeletal Muscle Satellite Cells In Vitro by Targeting Caspase-3 and NCOR1
Source: Animals (Basel). 2022 Sep 11;12(18):2368. doi: 10.3390/ani12182368 (PMC9495177; doi:10.3390/ani12182368)
Supplement: Supplementary file 1 [file animals-12-02368-s001.zip]

Archive with 2 entries (2 files):
- Supplementary FigureS1-S3.pdf
- Supplementary Tables.xlsx
